# Supplementary material for: Influence of Serratia marcescens and Rhodococcus rhodnii on the Humoral Immunity of Rhodnius prolixus
Source: Int J Mol Sci. 2021 Oct 9;22(20):10901. doi: 10.3390/ijms222010901 (PMC8536199; doi:10.3390/ijms222010901)
Supplement: Supplementary file 1 [file ijms-22-10901-s001.zip]

Archive with 1 entries (1 files):
- ijms-1313006-supplementary.pdf
